# Supplementary material for: Distribution and nests of paper wasps of Polistes (Polistella) in northeastern Vietnam, with description of a new species (Hymenoptera, Vespidae, Polistinae)
Source: Zookeys. 2014 Jan 8;(368):45–63. doi: 10.3897/zookeys.368.6426 (PMC3904069; doi:10.3897/zookeys.368.6426)
Supplement: XML Treatment for Polistes (Polistella) dawnae [file zookeys.368.6426-treatment1.xml]

<!DOCTYPE tp:taxon-treatment
  PUBLIC "-//TaxonX//DTD Taxonomic Treatment Publishing DTD v0 20100105//EN" "tax-treatment-NSO.dtd">
<tp:taxon-treatment xmlns:tp="http://www.plazi.org/taxpub"><tp:treatment-meta><mixed-citation publication-type="journal"><person-group><name><surname>Nguyen</surname><given-names>Lien Thi Phuong</given-names></name><name><surname>Kojima</surname><given-names>Jun-ichi</given-names></name></person-group><article-title>Distribution and nests of paper wasps of <italic>Polistes</italic> (<italic>Polistella</italic>) in northeastern Vietnam, with description of a new species (Hymenoptera, Vespidae, Polistinae)</article-title><source>Zookeys</source><day>8</day><month>1</month><year>2014</year><volume>2014</volume><issue>368</issue><fpage>45</fpage><lpage>63</lpage><pub-id pub-id-type="doi">10.3897/zookeys.368.6426</pub-id></mixed-citation></tp:treatment-meta><tp:nomenclature><tp:taxon-name>
                        <tp:taxon-name-part taxon-name-part-type="genus">Polistes</tp:taxon-name-part>
                        (<tp:taxon-name-part taxon-name-part-type="subgenus">Polistella</tp:taxon-name-part>)
                        <tp:taxon-name-part taxon-name-part-type="species">dawnae</tp:taxon-name-part>
                        <object-id xmlns:xlink="http://www.w3.org/1999/xlink" xlink:type="simple">http://species-id.net/wiki/Polistes_dawnae</object-id>
                    </tp:taxon-name><tp:taxon-authority>Dover &amp; Rao, 1922</tp:taxon-authority><tp:nomenclature-citation-list><tp:nomenclature-citation><tp:taxon-name>Polistes dawnae</tp:taxon-name><comment> Dover &amp; Rao, 1922: 248, female, Dawna Hills, Burma [Myanmar], [holotype in the Zoological Survey of India, Calcutta].</comment></tp:nomenclature-citation></tp:nomenclature-citation-list></tp:nomenclature><tp:treatment-sec sec-type="Material examined"><title>Material examined.</title><p>Northeastern provinces: <bold>Bac Kan:</bold> 2 females, Kim Hy NP, Na Ri, <named-content xmlns:xlink="http://www.w3.org/1999/xlink" content-type="dwc:verbatimCoordinates" xlink:type="simple">22°14'N, 106°05'E</named-content>, alt. ca 300 m, 3.VIII.2012, L.T.P. Nguyen et al. Other province: <bold>Son La:</bold> 1 female, Nong Truong, Moc Chau, <named-content xmlns:xlink="http://www.w3.org/1999/xlink" content-type="dwc:verbatimCoordinates" xlink:type="simple">20°50'N, 104°40.283'E</named-content>, alt. ca 950 m, 2.VII.2013, D.D. Nguyen.</p></tp:treatment-sec><tp:treatment-sec sec-type="Remarks on distribution"><title>Remarks on distribution.</title><p><italic><tp:taxon-name>Polistes dawnae</tp:taxon-name></italic>, one of the two species characterized by a basally strongly swollen second metasomal sternum and recorded in northeastern Vietnam (the other is <italic><tp:taxon-name>Polistes mandarinus</tp:taxon-name></italic>), was originally described from Dawna Hills [<named-content xmlns:xlink="http://www.w3.org/1999/xlink" content-type="dwc:verbatimCoordinates" xlink:type="simple">16°50'N, 98°15'E</named-content>], northern Myanmar, and has been recently recorded in northeastern part of Laos (<xref ref-type="bibr" rid="B6">Gusenleitner 2013</xref>) and northern Vietnam, such as in the provinces of Lai Chau, Dien Bien, Hoa Binh (<xref ref-type="bibr" rid="B12">Nguyen et al. 2011</xref>), Bac Kan and Son La (present study). This species may be restricted in its distribution to the areas on the eastern slope of the Himalaya.</p></tp:treatment-sec><ref-list><ref id="B6"><mixed-citation xmlns:xlink="http://www.w3.org/1999/xlink" xlink:type="simple"><person-group><name name-style="western"><surname>Gusenleitner</surname><given-names>J</given-names></name></person-group> (<year>2013</year>) <article-title>Bemerkenswerte Faltenwespen-Funde aus der orientalischen Region Teil 7 (Hymenoptera: Vespidae, Eumeninae, Polistinae).</article-title><source>Linzer Biologische Beitrage</source><volume>45</volume>(<issue>1</issue>): <fpage>121</fpage>-<lpage>132</lpage>.</mixed-citation></ref><ref id="B12"><mixed-citation xmlns:xlink="http://www.w3.org/1999/xlink" xlink:type="simple"><person-group><name name-style="western"><surname>Nguyen</surname><given-names>LTP</given-names></name><name name-style="western"><surname>Kojima</surname><given-names>J</given-names></name><name name-style="western"><surname>Saito</surname><given-names>F</given-names></name></person-group> (<year>2011</year>) <article-title><italic>Polistes (Polistella)</italic> wasps (Hymenoptera: Vespidae: Polistinae) from mountainous areas of northern Vietnam, with description of five new species.</article-title><source>Zootaxa</source><volume>3060</volume>: <fpage>1</fpage>-<lpage>30</lpage>.</mixed-citation></ref></ref-list></tp:taxon-treatment>
