# Supplementary material for: Distribution and nests of paper wasps of Polistes (Polistella) in northeastern Vietnam, with description of a new species (Hymenoptera, Vespidae, Polistinae)
Source: Zookeys. 2014 Jan 8;(368):45–63. doi: 10.3897/zookeys.368.6426 (PMC3904069; doi:10.3897/zookeys.368.6426)
Supplement: XML Treatment for Polistes (Polistella) mandarinus [file zookeys.368.6426-treatment2.xml]

<!DOCTYPE tp:taxon-treatment
  PUBLIC "-//TaxonX//DTD Taxonomic Treatment Publishing DTD v0 20100105//EN" "tax-treatment-NSO.dtd">
<tp:taxon-treatment xmlns:tp="http://www.plazi.org/taxpub"><tp:treatment-meta><mixed-citation publication-type="journal"><person-group><name><surname>Nguyen</surname><given-names>Lien Thi Phuong</given-names></name><name><surname>Kojima</surname><given-names>Jun-ichi</given-names></name></person-group><article-title>Distribution and nests of paper wasps of <italic>Polistes</italic> (<italic>Polistella</italic>) in northeastern Vietnam, with description of a new species (Hymenoptera, Vespidae, Polistinae)</article-title><source>Zookeys</source><day>8</day><month>1</month><year>2014</year><volume>2014</volume><issue>368</issue><fpage>45</fpage><lpage>63</lpage><pub-id pub-id-type="doi">10.3897/zookeys.368.6426</pub-id></mixed-citation></tp:treatment-meta><tp:nomenclature><tp:taxon-name>
                        <tp:taxon-name-part taxon-name-part-type="genus">Polistes</tp:taxon-name-part>
                        (<tp:taxon-name-part taxon-name-part-type="subgenus">Polistella</tp:taxon-name-part>)
                        <tp:taxon-name-part taxon-name-part-type="species">mandarinus</tp:taxon-name-part>
                        <object-id xmlns:xlink="http://www.w3.org/1999/xlink" xlink:type="simple">http://species-id.net/wiki/Polistes_mandarinus</object-id>
                    </tp:taxon-name><tp:taxon-authority>de Saussure, 1853</tp:taxon-authority><tp:nomenclature-citation-list><tp:nomenclature-citation><tp:taxon-name>Polistes mandarinus</tp:taxon-name><comment> de Saussure 1853 in <xref ref-type="bibr" rid="B16">de Saussure 1853−1858</xref>: 58, female, “Le norde de la Chine” [lectotype in The Natural History Museum, London].</comment></tp:nomenclature-citation></tp:nomenclature-citation-list></tp:nomenclature><tp:treatment-sec sec-type="Material examined"><title>Material examined.</title><p>Northeastern provinces: <bold>Cao Bang:</bold> 12 males, 4 females, Phi Oac Nature Reserve, Thanh Cong, Nguyen Binh, <named-content xmlns:xlink="http://www.w3.org/1999/xlink" content-type="dwc:verbatimCoordinates" xlink:type="simple">22°32.5'N, 105°53'E</named-content>, alt. ca <!--PageBreak-->1000 m, L.T.P. Nguyen et al. [11 males, 3 females, Nest#VN−NE2012−P−07, 8.VIII.2012; 1 male &amp; 1 female, 9.VIII.2012]; 2 females, Phi Oac Nature Reserve, <named-content xmlns:xlink="http://www.w3.org/1999/xlink" content-type="dwc:verbatimCoordinates" xlink:type="simple">22°35.567'N, 105°51.417'E</named-content>, alt. ca 1035 m, 7−10.V.2013, T.V. Hoang. <bold>Bac Kan:</bold> 7 females, Kim Hy NP, Na Ri, alt. ca 600−700 m, <named-content xmlns:xlink="http://www.w3.org/1999/xlink" content-type="dwc:verbatimCoordinates" xlink:type="simple">22°19'N, 105°54'E</named-content>, Nest#VN−NE2012−P−03, 4.VIII.2012, L.T.P. Nguyen et al. Other province: <bold>Hai Phong:</bold> 1 female, Cat Ba NP, Cat Hai, <named-content xmlns:xlink="http://www.w3.org/1999/xlink" content-type="dwc:verbatimCoordinates" xlink:type="simple">20°47'N, 106°59'E</named-content>, 26.VII.2013, L.T.P. Nguyen &amp; D.D. Nguyen.</p></tp:treatment-sec><tp:treatment-sec sec-type="Remarks on distribution records"><title>Remarks on distribution records.</title><p>The distribution records of <italic><tp:taxon-name>Polistes mandarinus</tp:taxon-name></italic> reported may need confirmation as several species were erroneously identified as “<italic><tp:taxon-name>Polistes mandarinus</tp:taxon-name></italic>” (see <xref ref-type="bibr" rid="B8">Kojima 1997</xref>). In Vietnam, this species has been known from the provinces of Quang Tri (<xref ref-type="bibr" rid="B14">Nguyen and Ta 2008</xref>), Phu Tho, Vinh Phuc, Thua Thien Hue (<xref ref-type="bibr" rid="B12">Nguyen et al. 2011</xref>), Cao Bang, Bac Kan, Hai Phong (present study); this species may occur in the areas north of the Hai Van Pass, but its occurrence in nothwestern Vietnam needs further researches. The species has also been recorded from eastern China and Tibet (<xref ref-type="bibr" rid="B7">Hou et al. 2012</xref>) and Korea (<xref ref-type="bibr" rid="B2">Carpenter 1996</xref>), however its occurrence in Korea may need confirmation (J.K. Kim &amp; J. Kojima, unpublished data).</p></tp:treatment-sec><ref-list><ref id="B16"><mixed-citation xmlns:xlink="http://www.w3.org/1999/xlink" xlink:type="simple"><person-group><name name-style="western"><surname>Saussure</surname><given-names>H de</given-names></name></person-group> (<year>1853–1858</year>) <source>Études sur la Famille des Véspides. 2. Monographie des Guêpes Sociales, ou de la Tribe de Vespiens, ouvrage faisant à la Monographies des Guêpes Solitaires. V. Masson, Paris &amp; J. Kessmann, Genéve, i–cxliv + 1–256 pp. + 37 pls. (1853) 1–96 + pls. 2–8, 13; (1854) 97–256 + pls. 9–12, 14–18, 20–24, 27–33; (1855) pl. 1; (1857) i–xlviii + pls. 35–37; (1858) xlix–cxliv + pls. 19 bis, 30 bis.</source></mixed-citation></ref><ref id="B8"><mixed-citation xmlns:xlink="http://www.w3.org/1999/xlink" xlink:type="simple"><person-group><name name-style="western"><surname>Kojima</surname><given-names>J</given-names></name></person-group> (<year>1997</year>) <article-title>Taxonomic notes on the social wasps in the Kanto Plain, central Japan (Insecta: Hymenoptera: Vespidae).</article-title><source>Natural History Bulletin of Ibaraki University</source><volume>1</volume>: <fpage>17</fpage>-<lpage>44</lpage>.</mixed-citation></ref><ref id="B14"><mixed-citation xmlns:xlink="http://www.w3.org/1999/xlink" xlink:type="simple"><person-group><name name-style="western"><surname>Nguyen</surname><given-names>LTP</given-names></name><name name-style="western"><surname>Ta</surname><given-names>TH</given-names></name></person-group> (<year>2008</year>) <article-title>Survey of social wasps (Hymenoptera: Vespidae) in Truong Son range, which belong to Quang Binh, Quang Tri, Thua Thien Hue and Quang Nam Provinces.</article-title><source>Proceeding of the 6th Vietnam National Conference on Entomology</source>, <conf-loc>Hanoi</conf-loc>, <conf-date>April 2008</conf-date>: <fpage>964</fpage>–<lpage>968</lpage>. <comment>[In Vietnamese with English summary]</comment></mixed-citation></ref><ref id="B12"><mixed-citation xmlns:xlink="http://www.w3.org/1999/xlink" xlink:type="simple"><person-group><name name-style="western"><surname>Nguyen</surname><given-names>LTP</given-names></name><name name-style="western"><surname>Kojima</surname><given-names>J</given-names></name><name name-style="western"><surname>Saito</surname><given-names>F</given-names></name></person-group> (<year>2011</year>) <article-title><italic>Polistes (Polistella)</italic> wasps (Hymenoptera: Vespidae: Polistinae) from mountainous areas of northern Vietnam, with description of five new species.</article-title><source>Zootaxa</source><volume>3060</volume>: <fpage>1</fpage>-<lpage>30</lpage>.</mixed-citation></ref><ref id="B7"><mixed-citation xmlns:xlink="http://www.w3.org/1999/xlink" xlink:type="simple"><person-group><name name-style="western"><surname>Hou</surname><given-names>QB</given-names></name><name name-style="western"><surname>Meng</surname><given-names>FM</given-names></name><name name-style="western"><surname>Ma</surname><given-names>SJ</given-names></name><name name-style="western"><surname>Liang</surname><given-names>XC</given-names></name></person-group> (<year>2012</year>) <article-title>Nesting habits of <italic>Polistes mandarinus</italic> (Hymenoptera: Vespidae) in Bomi, Tibet.</article-title><source>Acta Entomologica Sinica</source><volume>55</volume>: <fpage>255</fpage>-<lpage>258</lpage>.</mixed-citation></ref><ref id="B2"><mixed-citation xmlns:xlink="http://www.w3.org/1999/xlink" xlink:type="simple"><person-group><name name-style="western"><surname>Carpenter</surname><given-names>JM</given-names></name></person-group> (<year>1996</year>) <article-title>Distributional checklist of species of the genus <italic>Polistes</italic> (Hymenoptera: Vespidae; Polistinae, Polistini).</article-title><source>American Museum Novitates</source><volume>3188</volume>: <fpage>1</fpage>-<lpage>39</lpage>.</mixed-citation></ref></ref-list></tp:taxon-treatment>
