# Supplementary material for: Distribution and nests of paper wasps of Polistes (Polistella) in northeastern Vietnam, with description of a new species (Hymenoptera, Vespidae, Polistinae)
Source: Zookeys. 2014 Jan 8;(368):45–63. doi: 10.3897/zookeys.368.6426 (PMC3904069; doi:10.3897/zookeys.368.6426)
Supplement: XML Treatment for Polistes (Polistella) delhiensis [file zookeys.368.6426-treatment3.xml]

<!DOCTYPE tp:taxon-treatment
  PUBLIC "-//TaxonX//DTD Taxonomic Treatment Publishing DTD v0 20100105//EN" "tax-treatment-NSO.dtd">
<tp:taxon-treatment xmlns:tp="http://www.plazi.org/taxpub"><tp:treatment-meta><mixed-citation publication-type="journal"><person-group><name><surname>Nguyen</surname><given-names>Lien Thi Phuong</given-names></name><name><surname>Kojima</surname><given-names>Jun-ichi</given-names></name></person-group><article-title>Distribution and nests of paper wasps of <italic>Polistes</italic> (<italic>Polistella</italic>) in northeastern Vietnam, with description of a new species (Hymenoptera, Vespidae, Polistinae)</article-title><source>Zookeys</source><day>8</day><month>1</month><year>2014</year><volume>2014</volume><issue>368</issue><fpage>45</fpage><lpage>63</lpage><pub-id pub-id-type="doi">10.3897/zookeys.368.6426</pub-id></mixed-citation></tp:treatment-meta><tp:nomenclature><tp:taxon-name>
                        <tp:taxon-name-part taxon-name-part-type="genus">Polistes</tp:taxon-name-part>
                        (<tp:taxon-name-part taxon-name-part-type="subgenus">Polistella</tp:taxon-name-part>)
                        <tp:taxon-name-part taxon-name-part-type="species">delhiensis</tp:taxon-name-part>
                        <object-id xmlns:xlink="http://www.w3.org/1999/xlink" xlink:type="simple">http://species-id.net/wiki/Polistes_delhiensis</object-id>
                    </tp:taxon-name><tp:taxon-authority>Das &amp; Gupta, 1989</tp:taxon-authority><tp:nomenclature-citation-list><tp:nomenclature-citation><tp:taxon-name>Polistes delhiensis</tp:taxon-name><comment> Das &amp; Gupta, 1989: 63, female, Delhi [India], [holotype in Zoological Survey of India, Calcutta].</comment></tp:nomenclature-citation></tp:nomenclature-citation-list></tp:nomenclature><tp:treatment-sec sec-type="Material examined"><title>Material examined.</title><p>Northeastern provinces: <bold>Ha Giang:</bold> 1 female, Cao Bo, Vi Xuyen, <named-content xmlns:xlink="http://www.w3.org/1999/xlink" content-type="dwc:verbatimCoordinates" xlink:type="simple">22°44'N, 104°54'E</named-content>, alt. ca 532 m, 21−24.IV.2000, L.T.P. Nguyen; <bold>Bac Kan:</bold> Kim Hy NP, Na Ri, <named-content xmlns:xlink="http://www.w3.org/1999/xlink" content-type="dwc:verbatimCoordinates" xlink:type="simple">22°14'N, 106°05'E</named-content>, alt. ca 600−700 m, 4.VIII.2012, L.T.P. Nguyen et al. [1 female, 3 females of Nest# VN−NE2012−P−04]; 2 females, Kim Hy NP, Vu Muon, Bach Thong, alt. ca 550 m, <named-content xmlns:xlink="http://www.w3.org/1999/xlink" content-type="dwc:verbatimCoordinates" xlink:type="simple">22°12.5'N, 105°58'E</named-content>, 5.VIII.2012, L.T.P. Nguyen et al. Other provinces: <bold>Phu Tho:</bold> 2 females, Xuan Son NP, <named-content xmlns:xlink="http://www.w3.org/1999/xlink" content-type="dwc:verbatimCoordinates" xlink:type="simple">21°10'N, 104°58'E</named-content>, alt. ca 400 m, 11−12.VI.2004, L.T.P. Nguyen; <bold>Hoa Binh:</bold> Pa Co, Mai Chau, <named-content xmlns:xlink="http://www.w3.org/1999/xlink" content-type="dwc:verbatimCoordinates" xlink:type="simple">20°44'N, 104°55'E</named-content> [1 female, alt. ca 1000 m, 27.VI.2001; 2 females, alt. ca 1000 m, 22−23.IV.2002, T.V. Hoang; 1 female, alt. ca 1350 m, 28.VIII.2006, L.T.P. Nguyen, F. Saito &amp; J. Kojima]; <bold>Vinh Phuc:</bold> 1 female, Tam Dao NP, <named-content xmlns:xlink="http://www.w3.org/1999/xlink" content-type="dwc:verbatimCoordinates" xlink:type="simple">21°32'N, 105°37'E</named-content>, alt. ca 800 m, 2.VII.2003, L.T.P. Nguyen.</p></tp:treatment-sec><tp:treatment-sec sec-type="Remarks on distribution"><title>Remarks on distribution.</title><p>This species could be placed in the “<italic><tp:taxon-name>Stenopolistes</tp:taxon-name></italic>” group and has been recorded from Delhi in India and North Vietnam [Son La (<xref ref-type="bibr" rid="B13">Nguyen and Pham 2011</xref>), Ha Giang, Bac Kan, Phu Tho, Hoa Binh, Vinh Phuc (present study)]. The other two species of the “<italic><tp:taxon-name>Stenopolistes</tp:taxon-name></italic>” group occurring in Vietnam, <italic><tp:taxon-name>Polistes nigritarsis</tp:taxon-name></italic> Cameron and <italic><tp:taxon-name>Polistes khasianus</tp:taxon-name></italic> Cameron, similarly have such the disjunct distribution records, which are probably due to lack of intensive field works in the areas in the southern slope and western part of the eastern slope of the Himalaya.</p><!--PageBreak--></tp:treatment-sec><ref-list><ref id="B13"><mixed-citation xmlns:xlink="http://www.w3.org/1999/xlink" xlink:type="simple"><person-group><name name-style="western"><surname>Nguyen</surname><given-names>LTP</given-names></name><name name-style="western"><surname>Pham</surname><given-names>PH</given-names></name></person-group> (<year>2011</year>) <article-title>Study on social wasps (Hymenoptera: Vespidae) from some natural reserves in northwestern Vietnam.</article-title><source>Proceeding of the 7th Vietnam National Conference on Entomology</source>, <conf-loc>Hanoi</conf-loc>, <conf-date>April 2011</conf-date>: <fpage>848</fpage>–<lpage>851</lpage>. <comment>[In Vietnamese with English summary]</comment></mixed-citation></ref></ref-list></tp:taxon-treatment>
