# Supplementary material for: Distribution and nests of paper wasps of Polistes (Polistella) in northeastern Vietnam, with description of a new species (Hymenoptera, Vespidae, Polistinae)
Source: Zookeys. 2014 Jan 8;(368):45–63. doi: 10.3897/zookeys.368.6426 (PMC3904069; doi:10.3897/zookeys.368.6426)
Supplement: XML Treatment for Polistes (Polistella) japonicus [file zookeys.368.6426-treatment4.xml]

<!DOCTYPE tp:taxon-treatment
  PUBLIC "-//TaxonX//DTD Taxonomic Treatment Publishing DTD v0 20100105//EN" "tax-treatment-NSO.dtd">
<tp:taxon-treatment xmlns:tp="http://www.plazi.org/taxpub"><tp:treatment-meta><mixed-citation publication-type="journal"><person-group><name><surname>Nguyen</surname><given-names>Lien Thi Phuong</given-names></name><name><surname>Kojima</surname><given-names>Jun-ichi</given-names></name></person-group><article-title>Distribution and nests of paper wasps of <italic>Polistes</italic> (<italic>Polistella</italic>) in northeastern Vietnam, with description of a new species (Hymenoptera, Vespidae, Polistinae)</article-title><source>Zookeys</source><day>8</day><month>1</month><year>2014</year><volume>2014</volume><issue>368</issue><fpage>45</fpage><lpage>63</lpage><pub-id pub-id-type="doi">10.3897/zookeys.368.6426</pub-id></mixed-citation></tp:treatment-meta><tp:nomenclature><tp:taxon-name>
                        <tp:taxon-name-part taxon-name-part-type="genus">Polistes</tp:taxon-name-part>
                        (<tp:taxon-name-part taxon-name-part-type="subgenus">Polistella</tp:taxon-name-part>)
                        <tp:taxon-name-part taxon-name-part-type="species">japonicus</tp:taxon-name-part>
                        <object-id xmlns:xlink="http://www.w3.org/1999/xlink" xlink:type="simple">http://species-id.net/wiki/Polistes_japonicus</object-id>
                    </tp:taxon-name><tp:taxon-authority>de Saussure, 1858</tp:taxon-authority><tp:nomenclature-citation-list><tp:nomenclature-citation><tp:taxon-name>Polistes japonicus</tp:taxon-name><comment> de Saussure, 1858: 260, female, “le Japon” [lectotype in the Museum d’Histoire Naturelle, Géneve].</comment></tp:nomenclature-citation></tp:nomenclature-citation-list></tp:nomenclature><tp:treatment-sec sec-type="Material examined"><title>Material examined.</title><p>Northeastern provinces: <bold>Bac Kan</bold>: 4 females, Kim Hy NP, Na Ri, <named-content xmlns:xlink="http://www.w3.org/1999/xlink" content-type="dwc:verbatimCoordinates" xlink:type="simple">21°15'N, 106°06'E</named-content>, alt. ca 270 m, 3−4.VIII.2012, J. Kojima, H. Nugroho et al.; <bold>Bac Giang</bold>: 2 females, Thanh Son, Son Dong, <named-content xmlns:xlink="http://www.w3.org/1999/xlink" content-type="dwc:verbatimCoordinates" xlink:type="simple">21°13'N, 106°45'E</named-content>, alt. ca 300 m, 1.VII.2010, P.H. Pham; Tay Yen Tu NP, Son Dong, <named-content xmlns:xlink="http://www.w3.org/1999/xlink" content-type="dwc:verbatimCoordinates" xlink:type="simple">21°21'N, 106°11'E</named-content>, P.H. Pham [2 females, alt. ca 200−300 m, 3.VII.2010; 1 female, alt. 150 m, 2.VII.2010]; 1 female, Khe Ro, Son Dong, 17.V.2013, D.D. Tran. Other provinces: <bold>Son La:</bold> 1 female, <named-content xmlns:xlink="http://www.w3.org/1999/xlink" content-type="dwc:verbatimCoordinates" xlink:type="simple">20°50'37"N, 104°40'17"E</named-content>, alt. ca 950m, Nong Truong, Moc Chau, 2.VII.2013, D.D. Nguyen; <bold>Lang Son:</bold> 1 female, Bac Son, <named-content xmlns:xlink="http://www.w3.org/1999/xlink" content-type="dwc:verbatimCoordinates" xlink:type="simple">21°54'N, 106°19'E</named-content>, 1.VII.2003, L.X. Truong. Other provinces: <bold>Phu Tho:</bold> 1 male, 6 females, Xuan Son NP, <named-content xmlns:xlink="http://www.w3.org/1999/xlink" content-type="dwc:verbatimCoordinates" xlink:type="simple">21°10'N, 104°58'E</named-content>, alt. ca 200−600 m, 13−16.VI.2004, L.T.P.Nguyen; 1 female, Xuan Dai, Tan Son, 20.V.2011, P.H. Pham; <bold>Ninh Binh:</bold> 1 male, 3 females, Cuc Phuong NP, <named-content xmlns:xlink="http://www.w3.org/1999/xlink" content-type="dwc:verbatimCoordinates" xlink:type="simple">20°19'N, 105°37'E</named-content>, 7−9.V.2002, T. V. Hoang; <bold>Thanh Hoa:</bold> 1 male, 2 females, Lung Cao, Ba Thuoc, <named-content xmlns:xlink="http://www.w3.org/1999/xlink" content-type="dwc:verbatimCoordinates" xlink:type="simple">20°28'N, 105°10'E</named-content>, alt. ca 500 m, 12.VI.2003; 1 female, Hon Can, Van Xuan, Thuong Xuan, 23−24.VIII.2012, L.T.P. Nguyen &amp; T.V. Hoang; <bold>Nghe An:</bold> Mon Son, Con Cuong <named-content xmlns:xlink="http://www.w3.org/1999/xlink" content-type="dwc:verbatimCoordinates" xlink:type="simple">18°56'N, 104°56'E</named-content> [2 males, 2 females, 22−24.VII.2004, L.T.P. Nguyen; 1 female, 9.VIII.2002; 3 females, 11.VIII.2002; 2 females, 13.IX.2005]; 1 female, Pu Mat NP, <named-content xmlns:xlink="http://www.w3.org/1999/xlink" content-type="dwc:verbatimCoordinates" xlink:type="simple">19°6'N, 104°44'E</named-content>, 26.VII.2004, L.T.P. Nguyen; 1 female, Chau Cuong, Quy Hop, <named-content xmlns:xlink="http://www.w3.org/1999/xlink" content-type="dwc:verbatimCoordinates" xlink:type="simple">19°21'N, 105°6'E</named-content>, 14−19.VII.2004, H.X. Le; 1 female, Chau Thanh, Quy Hop, <named-content xmlns:xlink="http://www.w3.org/1999/xlink" content-type="dwc:verbatimCoordinates" xlink:type="simple">19°23'N, 105°2'E</named-content>, 16.VII.2004, H.X. Le; 1 female, Co Phat, Con Cuong, <named-content xmlns:xlink="http://www.w3.org/1999/xlink" content-type="dwc:verbatimCoordinates" xlink:type="simple">18°53'N, 104°52'E</named-content>, ca 200 m, 22.VII.2006, ISD−c; 1 female, Tuong Duong, Con Cuong, <named-content xmlns:xlink="http://www.w3.org/1999/xlink" content-type="dwc:verbatimCoordinates" xlink:type="simple">19°20'N, 104°34'E</named-content>, 12.VII.2006; <bold>Ha Tinh:</bold> 4 males, 1female, Son Tay, Huong Son, <named-content xmlns:xlink="http://www.w3.org/1999/xlink" content-type="dwc:verbatimCoordinates" xlink:type="simple">18°27'N, 105°20'E</named-content>, 19−27.V.2004, L.T.P. Nguyen; 1 female, Rao An, Huong Son, <named-content xmlns:xlink="http://www.w3.org/1999/xlink" content-type="dwc:verbatimCoordinates" xlink:type="simple">18°34'N, 105°10'E</named-content>, 20.IV.1998, L.D. Khuat.</p></tp:treatment-sec><tp:treatment-sec sec-type="Remarks on distribution"><title>Remarks on distribution.</title><p>In Vietnam, this species has been recorded in the provinces of Ha Giang, Lai Chau, Hoa Binh, Ha Noi, Thua Thien Hue (<xref ref-type="bibr" rid="B10">Nguyen and Khuat 2003</xref>), Phu Tho, Hai Phong (<xref ref-type="bibr" rid="B11">Nguyen et al. 2005</xref>), Quang Binh, Quang Tri, Thua Thien Hue, Quang Nam (<xref ref-type="bibr" rid="B14">Nguyen and Ta 2008</xref>), Son La (<xref ref-type="bibr" rid="B13">Nguyen and Pham 2011</xref>), Bac Kan, Lang Son, Bac Giang, Ninh Binh, Thanh Hoa, Nghe An, Ha Tinh (present study), showing that the species is widely distributed in Vietnam except for southern provinces. This species could occur widely in eastern parts of subtropical and temperate Asia, from Vietnam, through eastern parts of continental China, to Korea and Honshu Island of Japan; its closely related species, <italic><tp:taxon-name>Polistes formosanus</tp:taxon-name></italic> Sonan may co-occur with this species in Taiwan and only <italic><tp:taxon-name>Polistes formosanus</tp:taxon-name></italic> is known to occur in the Nansei Islands (<xref ref-type="bibr" rid="B15">Saito et al. 2007</xref>).</p><!--PageBreak--></tp:treatment-sec><ref-list><ref id="B10"><mixed-citation xmlns:xlink="http://www.w3.org/1999/xlink" xlink:type="simple"><person-group><name name-style="western"><surname>Nguyen</surname><given-names>LTP</given-names></name><name name-style="western"><surname>Khuat</surname><given-names>LD</given-names></name></person-group> (<year>2003</year>) <article-title>A survey of social wasps (Hymenoptera: Vespidae) in Ba Vi and Tam Dao National Parks.</article-title><source>Proceedings of the 2nd National Conference on Life Sciences</source>, <conf-loc>Hue</conf-loc>, <conf-date>July 2003</conf-date>: <fpage>658</fpage>–<lpage>661</lpage>. <comment>[In Vietnamese with English summary]</comment></mixed-citation></ref><ref id="B11"><mixed-citation xmlns:xlink="http://www.w3.org/1999/xlink" xlink:type="simple"><person-group><name name-style="western"><surname>Nguyen</surname><given-names>LTP</given-names></name><name name-style="western"><surname>Kojima</surname><given-names>J</given-names></name><name name-style="western"><surname>Saito</surname><given-names>F</given-names></name></person-group> (<year>2005</year>) <article-title>Survey of social wasps (Hymenoptera: Vespidae) in Xuan Son and Cat Ba National Parks.</article-title><source>Proceedings of the National Conference on Life Sciences</source>, <publisher-name>Hanoi Medical University</publisher-name>, <conf-name>November 2005</conf-name>: <fpage>218</fpage>-<lpage>220</lpage>. [In Vietnamese with English summary]</mixed-citation></ref><ref id="B14"><mixed-citation xmlns:xlink="http://www.w3.org/1999/xlink" xlink:type="simple"><person-group><name name-style="western"><surname>Nguyen</surname><given-names>LTP</given-names></name><name name-style="western"><surname>Ta</surname><given-names>TH</given-names></name></person-group> (<year>2008</year>) <article-title>Survey of social wasps (Hymenoptera: Vespidae) in Truong Son range, which belong to Quang Binh, Quang Tri, Thua Thien Hue and Quang Nam Provinces.</article-title><source>Proceeding of the 6th Vietnam National Conference on Entomology</source>, <conf-loc>Hanoi</conf-loc>, <conf-date>April 2008</conf-date>: <fpage>964</fpage>–<lpage>968</lpage>. <comment>[In Vietnamese with English summary]</comment></mixed-citation></ref><ref id="B13"><mixed-citation xmlns:xlink="http://www.w3.org/1999/xlink" xlink:type="simple"><person-group><name name-style="western"><surname>Nguyen</surname><given-names>LTP</given-names></name><name name-style="western"><surname>Pham</surname><given-names>PH</given-names></name></person-group> (<year>2011</year>) <article-title>Study on social wasps (Hymenoptera: Vespidae) from some natural reserves in northwestern Vietnam.</article-title><source>Proceeding of the 7th Vietnam National Conference on Entomology</source>, <conf-loc>Hanoi</conf-loc>, <conf-date>April 2011</conf-date>: <fpage>848</fpage>–<lpage>851</lpage>. <comment>[In Vietnamese with English summary]</comment></mixed-citation></ref><ref id="B15"><mixed-citation xmlns:xlink="http://www.w3.org/1999/xlink" xlink:type="simple"><person-group><name name-style="western"><surname>Saito</surname><given-names>F</given-names></name><name name-style="western"><surname>Kojima</surname><given-names>J</given-names></name><name name-style="western"><surname>Nguyen</surname><given-names>LTP</given-names></name><name name-style="western"><surname>Kanuka</surname><given-names>M</given-names></name></person-group> (<year>2007</year>) <article-title><italic>Polistes formosanus</italic> Sonan, 1927 (Hymenoptera: Vespidae), a good species supported by both morphological and molecular phylogenetic analyses, and a key social wasp in understanding the historical biogeography of the Nansei Islands.</article-title><source>Zoological Science</source><volume>24</volume>: <fpage>927</fpage>-<lpage>939</lpage>. doi: <ext-link ext-link-type="uri" xlink:href="http://dx.doi.org/10.2108/zsj.24.927" xlink:type="simple">10.2108/zsj.24.927</ext-link></mixed-citation></ref></ref-list></tp:taxon-treatment>
