# Supplementary material for: Distribution and nests of paper wasps of Polistes (Polistella) in northeastern Vietnam, with description of a new species (Hymenoptera, Vespidae, Polistinae)
Source: Zookeys. 2014 Jan 8;(368):45–63. doi: 10.3897/zookeys.368.6426 (PMC3904069; doi:10.3897/zookeys.368.6426)
Supplement: XML Treatment for Polistes (Polistella) sagittarius [file zookeys.368.6426-treatment5.xml]

<!DOCTYPE tp:taxon-treatment
  PUBLIC "-//TaxonX//DTD Taxonomic Treatment Publishing DTD v0 20100105//EN" "tax-treatment-NSO.dtd">
<tp:taxon-treatment xmlns:tp="http://www.plazi.org/taxpub"><tp:treatment-meta><mixed-citation publication-type="journal"><person-group><name><surname>Nguyen</surname><given-names>Lien Thi Phuong</given-names></name><name><surname>Kojima</surname><given-names>Jun-ichi</given-names></name></person-group><article-title>Distribution and nests of paper wasps of <italic>Polistes</italic> (<italic>Polistella</italic>) in northeastern Vietnam, with description of a new species (Hymenoptera, Vespidae, Polistinae)</article-title><source>Zookeys</source><day>8</day><month>1</month><year>2014</year><volume>2014</volume><issue>368</issue><fpage>45</fpage><lpage>63</lpage><pub-id pub-id-type="doi">10.3897/zookeys.368.6426</pub-id></mixed-citation></tp:treatment-meta><tp:nomenclature><tp:taxon-name>
                        <tp:taxon-name-part taxon-name-part-type="genus">Polistes</tp:taxon-name-part>
                        (<tp:taxon-name-part taxon-name-part-type="subgenus">Polistella</tp:taxon-name-part>)
                        <tp:taxon-name-part taxon-name-part-type="species">sagittarius</tp:taxon-name-part>
                        <object-id xmlns:xlink="http://www.w3.org/1999/xlink" xlink:type="simple">http://species-id.net/wiki/Polistes_sagittarius</object-id>
                    </tp:taxon-name><tp:taxon-authority>de Saussure, 1853</tp:taxon-authority><tp:nomenclature-citation-list><tp:nomenclature-citation><tp:taxon-name>Polistes sagittarius</tp:taxon-name><comment> de Saussure, 1853: 56, female, “Les Indes−Orientales, la Chine” [syntypes in the Museum d’Histoire Naturelle, Genève, and The Natural History Museum, London].</comment></tp:nomenclature-citation></tp:nomenclature-citation-list></tp:nomenclature><tp:treatment-sec sec-type="Material examined"><title>Material examined.</title><p>Northeastern provinces <bold>Ha Giang:</bold> 1 male, Tung Ba, Vi Xuyen, 24.VI.2013, T.V. Nguyen; <bold>Bac Kan:</bold> 2 females, Kim Hy NP,Na Ri, alt. ca 600−700 m, <named-content xmlns:xlink="http://www.w3.org/1999/xlink" content-type="dwc:verbatimCoordinates" xlink:type="simple">22°19'N, 105°54'E</named-content>, 4.VIII.2012, L.T.P. Nguyen et al.; <bold>Bac Giang:</bold> 1 female, Thanh Son, Son Dong, <named-content xmlns:xlink="http://www.w3.org/1999/xlink" content-type="dwc:verbatimCoordinates" xlink:type="simple">21°13'N, 106°45'E</named-content>, 7.VII.2010, D.D. Tran. Other provinces: <bold>Hai Phong:</bold> 1 female, Cat Ba NP, Cat Hai, <named-content xmlns:xlink="http://www.w3.org/1999/xlink" content-type="dwc:verbatimCoordinates" xlink:type="simple">20°43'N, 107°04'E</named-content>, alt. ca. 30 m, 26.VII.2013, L.T.P. Nguyen &amp; D.D. Nguyen;Other provinces: <bold>Lao Cai:</bold> 1 female,Ta Chai, Bac Ha, <named-content xmlns:xlink="http://www.w3.org/1999/xlink" content-type="dwc:verbatimCoordinates" xlink:type="simple">22°31'N, 104°17'E</named-content>, 26.VI.2008, L.T.P. Nguyen &amp; P.H. Pham; <bold>Nghe An:</bold> 1 female, Mon Son, Con Cuong, <named-content xmlns:xlink="http://www.w3.org/1999/xlink" content-type="dwc:verbatimCoordinates" xlink:type="simple">18°56'N, 104°56'E</named-content>, 27.VII.2004, L.T.P. Nguyen; 1 female, Khe Bo, Con Cuong, <named-content xmlns:xlink="http://www.w3.org/1999/xlink" content-type="dwc:verbatimCoordinates" xlink:type="simple">19°03'N, 104°43'E</named-content>, alt. ca 120 m, 25−28.IV.1998, J.M. Carpenter; <bold>Gia Lai:</bold> 3 females, Ia Pal, Chu Se, <named-content xmlns:xlink="http://www.w3.org/1999/xlink" content-type="dwc:verbatimCoordinates" xlink:type="simple">13°39'N, 108°08'E</named-content>, alt. ca 370 m, 20−21.VII.2012, L.T.P. Nguyen; <bold>Dak Lak:</bold> 1 female, Buon Ho, <named-content xmlns:xlink="http://www.w3.org/1999/xlink" content-type="dwc:verbatimCoordinates" xlink:type="simple">121°59'N, 108°14'E</named-content>, alt. ca 770 m, 23.VII.2012, L.T.P. Nguyen; <bold>Binh Duong:</bold> 2 females, Binh Hoa, Thuan An, <named-content xmlns:xlink="http://www.w3.org/1999/xlink" content-type="dwc:verbatimCoordinates" xlink:type="simple">10°54'N, 106°43'E</named-content>, 20.VII.2002, L.D. Khuat.</p></tp:treatment-sec><tp:treatment-sec sec-type="Remarks on distribution"><title>Remarks on distribution.</title><p>This species is widely distributed in southern Asia with subtropical and tropical climates, from northwestern India in the west, through continental southeast Asia, to Palawan in the Phillippines, Sulawesi and Flores in the Lesser Sunda Islands in the east. Recorded widely in the provinces of Ha Giang, Lai Chau, Vinh Phuc, Ha Tay (<xref ref-type="bibr" rid="B10">Nguyen and Khuat 2003</xref>), Son La, Hoa Binh (<xref ref-type="bibr" rid="B13">Nguyen and Pham 2011</xref>), Lao Cai, Bac Kan, Bac Giang, Hai Phong, Nghe An, Gia Lai, Dak Lak, Binh Duong (present study), this species may occur throughout Vietnam.</p></tp:treatment-sec><ref-list><ref id="B10"><mixed-citation xmlns:xlink="http://www.w3.org/1999/xlink" xlink:type="simple"><person-group><name name-style="western"><surname>Nguyen</surname><given-names>LTP</given-names></name><name name-style="western"><surname>Khuat</surname><given-names>LD</given-names></name></person-group> (<year>2003</year>) <article-title>A survey of social wasps (Hymenoptera: Vespidae) in Ba Vi and Tam Dao National Parks.</article-title><source>Proceedings of the 2nd National Conference on Life Sciences</source>, <conf-loc>Hue</conf-loc>, <conf-date>July 2003</conf-date>: <fpage>658</fpage>–<lpage>661</lpage>. <comment>[In Vietnamese with English summary]</comment></mixed-citation></ref><ref id="B13"><mixed-citation xmlns:xlink="http://www.w3.org/1999/xlink" xlink:type="simple"><person-group><name name-style="western"><surname>Nguyen</surname><given-names>LTP</given-names></name><name name-style="western"><surname>Pham</surname><given-names>PH</given-names></name></person-group> (<year>2011</year>) <article-title>Study on social wasps (Hymenoptera: Vespidae) from some natural reserves in northwestern Vietnam.</article-title><source>Proceeding of the 7th Vietnam National Conference on Entomology</source>, <conf-loc>Hanoi</conf-loc>, <conf-date>April 2011</conf-date>: <fpage>848</fpage>–<lpage>851</lpage>. <comment>[In Vietnamese with English summary]</comment></mixed-citation></ref></ref-list></tp:taxon-treatment>
