# Supplementary material for: Distribution and nests of paper wasps of Polistes (Polistella) in northeastern Vietnam, with description of a new species (Hymenoptera, Vespidae, Polistinae)
Source: Zookeys. 2014 Jan 8;(368):45–63. doi: 10.3897/zookeys.368.6426 (PMC3904069; doi:10.3897/zookeys.368.6426)
Supplement: XML Treatment for Polistes (Polistella) strigosus [file zookeys.368.6426-treatment6.xml]

<!DOCTYPE tp:taxon-treatment
  PUBLIC "-//TaxonX//DTD Taxonomic Treatment Publishing DTD v0 20100105//EN" "tax-treatment-NSO.dtd">
<tp:taxon-treatment xmlns:tp="http://www.plazi.org/taxpub"><tp:treatment-meta><mixed-citation publication-type="journal"><person-group><name><surname>Nguyen</surname><given-names>Lien Thi Phuong</given-names></name><name><surname>Kojima</surname><given-names>Jun-ichi</given-names></name></person-group><article-title>Distribution and nests of paper wasps of <italic>Polistes</italic> (<italic>Polistella</italic>) in northeastern Vietnam, with description of a new species (Hymenoptera, Vespidae, Polistinae)</article-title><source>Zookeys</source><day>8</day><month>1</month><year>2014</year><volume>2014</volume><issue>368</issue><fpage>45</fpage><lpage>63</lpage><pub-id pub-id-type="doi">10.3897/zookeys.368.6426</pub-id></mixed-citation></tp:treatment-meta><tp:nomenclature><tp:taxon-name>
                        <tp:taxon-name-part taxon-name-part-type="genus">Polistes</tp:taxon-name-part>
                        (<tp:taxon-name-part taxon-name-part-type="subgenus">Polistella</tp:taxon-name-part>)
                        <tp:taxon-name-part taxon-name-part-type="species">strigosus</tp:taxon-name-part>
                        <object-id xmlns:xlink="http://www.w3.org/1999/xlink" xlink:type="simple">http://species-id.net/wiki/Polistes_strigosus</object-id>
                    </tp:taxon-name><tp:taxon-authority>Bequaert, 1940</tp:taxon-authority><tp:nomenclature-citation-list><tp:nomenclature-citation><tp:taxon-name>Polistes strigosus</tp:taxon-name><comment> Bequaert, 1940: 269, female, male “Wong-Sa-Shui, South Kwangsi, China” [holotype female in the Museum of Comparative Zoology, Cambridge, USA].</comment></tp:nomenclature-citation></tp:nomenclature-citation-list></tp:nomenclature><tp:treatment-sec sec-type="Material examined"><title>Material examined.</title><p>Northeastern provinces: <bold>Ha Giang:</bold> 1male, 6 females, Cao Bo, Vi Xuyen, <named-content xmlns:xlink="http://www.w3.org/1999/xlink" content-type="dwc:verbatimCoordinates" xlink:type="simple">22°44'N, 104°54'E</named-content>, 21.X.2006, L.D. Khuat; <bold>Cao Bang:</bold> 1 female, Phi Oac NR, Thanh Cong, Nguyen Binh, <named-content xmlns:xlink="http://www.w3.org/1999/xlink" content-type="dwc:verbatimCoordinates" xlink:type="simple">22°35'34"N, 105°51'25"E</named-content>, alt. ca 1035 m, 7−10.V.2013, T.V. Hoang; <bold>Lang Son:</bold> 1 female, Nong truong Thai Binh, Dinh Lap, 16.V.2013, D.D. Tran; <bold>Bac Giang</bold>: Son Dong, P.H. Pham [1 male, 2 females, Thanh Lam, <named-content xmlns:xlink="http://www.w3.org/1999/xlink" content-type="dwc:verbatimCoordinates" xlink:type="simple">21°20'N, 106°19'E</named-content>, alt. ca 120 m, 4.VII.2010; 1 female, Tay Yen Tu NP, <named-content xmlns:xlink="http://www.w3.org/1999/xlink" content-type="dwc:verbatimCoordinates" xlink:type="simple">21°24'N, 106°56'E</named-content>, alt. ca 150m, 2.VII.2010]. Other provinces: <bold>Vinh Phuc:</bold> 1 female, Tam Dao NP, <named-content xmlns:xlink="http://www.w3.org/1999/xlink" content-type="dwc:verbatimCoordinates" xlink:type="simple">21°27'N, 105°39'E</named-content>, alt. ca 1200 m, 2.VII.2003, L.T.P. Nguyen; <bold>Ha <!--PageBreak-->Noi:</bold> 1 female, Khat Thuong, Ba Vi, <named-content xmlns:xlink="http://www.w3.org/1999/xlink" content-type="dwc:verbatimCoordinates" xlink:type="simple">21°5'N, 105°22'E</named-content>, alt. ca &gt;100 m, 16.VIII.2006, ISD−c; 1 female, Yen Bai, Van Hoa, Ba Vi, <named-content xmlns:xlink="http://www.w3.org/1999/xlink" content-type="dwc:verbatimCoordinates" xlink:type="simple">21°1'N, 105°27'E</named-content>, 15.VIII.2006, ISD−c; <bold>Nghe An:</bold> 3 females, Chau Cuong, Quy Hop, <named-content xmlns:xlink="http://www.w3.org/1999/xlink" content-type="dwc:verbatimCoordinates" xlink:type="simple">19°21'N, 105°6'E</named-content>, 14−19.VII.2004, H.X. Le; 1 female, Pha Lay, Mon Son, Con Cuong, <named-content xmlns:xlink="http://www.w3.org/1999/xlink" content-type="dwc:verbatimCoordinates" xlink:type="simple">18°56'N, 104°56'E</named-content>, 9.VIII.2002, ISD−c; <bold>Ha Tinh:</bold> 1 male, 1 female, Son Tay, Huong Son, <named-content xmlns:xlink="http://www.w3.org/1999/xlink" content-type="dwc:verbatimCoordinates" xlink:type="simple">18°27'N, 105°21'E</named-content>, 19−27.V.2004, L.T.P. Nguyen; Ta Rut, Dakrong, Quang Tri <named-content xmlns:xlink="http://www.w3.org/1999/xlink" content-type="dwc:verbatimCoordinates" xlink:type="simple">16°25'N, 106°59'E</named-content> [4 females, 17.VII.2004; 9 females, alt. ca 400−500 m, 17.VII.2004], ISD−c.</p></tp:treatment-sec><tp:treatment-sec sec-type="Remarks on distribution"><title>Remarks on distribution.</title><p>The following three subspecies are currently recognized in <italic><tp:taxon-name>Polistes strigosus</tp:taxon-name></italic>: the nominotypoical subspecies known to occur in Laos, China and Taiwan; <italic>minimus</italic> Bequaert, 1940 distributed in Nepal, Malaysia (Sabah) and the Philippines; and <italic>atratus</italic> Das and Gupta, 1984 in India. The color form from Vietnam agrees with non of the above-mentioned subspecies. It has the head reddish brown, mesosoma dark yellowish brown with metanotum and propodeum dark yellow, metasomal terga I−III dark yellow, and the other metasomal terga brownish black (in some specimens, all metasomal terga dark yellow). This species is widely recorded from the provinces of Hai Phong (<xref ref-type="bibr" rid="B11">Nguyen et al. 2005</xref>), Quang Binh, Quang Tri, Thua Thien Hue (<xref ref-type="bibr" rid="B14">Nguyen and Ta 2008</xref>), Hoa Binh (<xref ref-type="bibr" rid="B13">Nguyen and Pham 2011</xref>), Ha Giang, Cao Bang, Lang Son, Vinh Phuc, Bac Giang, Ha Noi, Nghe An, Ha Tinh (present study), and may occurs in eastern parts of Vietnam north of the Hai Van Pass.</p></tp:treatment-sec><ref-list><ref id="B11"><mixed-citation xmlns:xlink="http://www.w3.org/1999/xlink" xlink:type="simple"><person-group><name name-style="western"><surname>Nguyen</surname><given-names>LTP</given-names></name><name name-style="western"><surname>Kojima</surname><given-names>J</given-names></name><name name-style="western"><surname>Saito</surname><given-names>F</given-names></name></person-group> (<year>2005</year>) <article-title>Survey of social wasps (Hymenoptera: Vespidae) in Xuan Son and Cat Ba National Parks.</article-title><source>Proceedings of the National Conference on Life Sciences</source>, <publisher-name>Hanoi Medical University</publisher-name>, <conf-name>November 2005</conf-name>: <fpage>218</fpage>-<lpage>220</lpage>. [In Vietnamese with English summary]</mixed-citation></ref><ref id="B14"><mixed-citation xmlns:xlink="http://www.w3.org/1999/xlink" xlink:type="simple"><person-group><name name-style="western"><surname>Nguyen</surname><given-names>LTP</given-names></name><name name-style="western"><surname>Ta</surname><given-names>TH</given-names></name></person-group> (<year>2008</year>) <article-title>Survey of social wasps (Hymenoptera: Vespidae) in Truong Son range, which belong to Quang Binh, Quang Tri, Thua Thien Hue and Quang Nam Provinces.</article-title><source>Proceeding of the 6th Vietnam National Conference on Entomology</source>, <conf-loc>Hanoi</conf-loc>, <conf-date>April 2008</conf-date>: <fpage>964</fpage>–<lpage>968</lpage>. <comment>[In Vietnamese with English summary]</comment></mixed-citation></ref><ref id="B13"><mixed-citation xmlns:xlink="http://www.w3.org/1999/xlink" xlink:type="simple"><person-group><name name-style="western"><surname>Nguyen</surname><given-names>LTP</given-names></name><name name-style="western"><surname>Pham</surname><given-names>PH</given-names></name></person-group> (<year>2011</year>) <article-title>Study on social wasps (Hymenoptera: Vespidae) from some natural reserves in northwestern Vietnam.</article-title><source>Proceeding of the 7th Vietnam National Conference on Entomology</source>, <conf-loc>Hanoi</conf-loc>, <conf-date>April 2011</conf-date>: <fpage>848</fpage>–<lpage>851</lpage>. <comment>[In Vietnamese with English summary]</comment></mixed-citation></ref></ref-list></tp:taxon-treatment>
